# Supplementary material for: How consistent is ‘the dynamic gut’? Complex physiological responses to dietary fiber and protein across three rodent species
Source: J Exp Biol. 2025 Jun 20;228(14):jeb249797. doi: 10.1242/jeb.249797 (PMC12212646; doi:10.1242/jeb.249797)
Supplement: Dataset 1. — This file contains additional information related to this experiment. Sheet 1 contains additional composition and nutritional information for experimental diets. Sheet 2 contains raw data values collected from this feeding trial. Sheet 3 contains data from gut histological measurements. [file jexbio-228-249797-Dataset1.xlsx]

## Sheet: DietComposition_NutritionalInfo
	TD.170738 Low protein, High Fiber	TD.170739 Low protein, Low Fiber	TD.170740 High protein, High Fiber	TD.170741 High protein, Low Fiber
Alfalfa Meal (17%), dehydrated	100	50	100	50
Casein			235	185
Corn		373.7		90
Corn Gluten Meal (60%)	52	90		55
Fish Meal, menhaden	10	10	20	20
Oats	270.1	30	64.6	150
Oat Hulls	230		373
Wheat		370		376.8
Wheat Middlings	270		137
DL-Methionine, FG (99%)	1	1
L-Lysine HCl, FG (78%)	2	2
Soybean Oil	21	26	29	29
Vitamin Mix, Teklad (40060)	10	10	10	10
Mineral Mix, w/o Ca & P (98057)	13.4	13.4	13.4	13.4
Calcium Carbonate	13.2	14.4	16	18
Calcium Phosphate, dibasic	7.3	9.5	2	2.8
	TD.170738 Low protein, High Fiber	TD.170739 Low protein, Low Fiber	TD.170740 High protein, High Fiber	TD.170741 High protein, Low Fiber
Protein, g/Kg	140.195	140.392	277.218	277.439
CHO, g/Kg	264.468	526.227	124.108	392.23
Fat, g/Kg	49.8245	50.2841	49.64	49.7454
Fiber, g/Kg	149.16	32.8957	156.115	40.6536
NDF, g/Kg	365.076	120.09	365.259	119.506
Ca, g/Kg	9.98997	9.98924	9.93592	10.0127
Cl, g/Kg	4.05639	2.77124	3.12884	2.43576
K, g/Kg	10.463	8.22585	9.56928	7.72402
Mg, g/Kg	2.22035	1.67166	1.6296	1.46622
Na, g/Kg	1.86505	1.36489	1.5319	1.41146
P, Avail, g/Kg	3.47656	3.47896	3.46456	3.46774
P, g/Kg	6.05633	5.6391	4.90928	5.10924
B-12, mg/Kg	0.0312	0.0312	0.0327	0.0327
B-6, mg/Kg	21.2261	21.6454	19.7735	20.4677
Biotin, mg/Kg	0.637508	0.55587	0.530188	0.55513
Folic Acid, mg/Kg	2.35264	2.35874	2.25154	2.35222
Niacin, mg/Kg	125.352	136.362	112.91	129.753
Pantothenate, mg/Kg	67.6598	68.4218	65.0984	67.7148
Riboflavin, mg/Kg	24.2182	23.435	23.6544	23.3701
Thiamin, mg/Kg	25.007	19.5623	21.1903	19.8439
Vit A, IU/Kg	19856	19856	19888	19888
Vit D, IU/Kg	2204.5	2204.5	2206.5	2206.5
Vit E, IU/Kg	153.784	143.924	142.056	138.689
Vit K, mg/Kg	50.591	50.0687	50.5112	50.012
Choline, mg/Kg	2115.18	2074.46	1759.39	2045.11
Inositol, mg/Kg	963.648	1128.92	314.268	1372.32
PABA, mg/Kg	110.132	110.132	110.132	110.132
Vit C, mg/Kg	991.189	991.189	991.189	991.189

## Sheet: Main_Data
Animal Number	Species	Diet	Protein	Fiber	CHO	%NDF	%ADF	CrudeProtein		Date	Time	BodyMass (g)	BodyLength (mm)		% Fecal N	% Fecal C		DMD (AIA)	CP_Digestibility(AIA)		%NDF	%ADF	NDF_Digestibility(AIA)	ADF_Digestibility(AIA)		EmptyForegutMass (g)	EmptyStomachMass (g)	EmptySIMass (g)	EmptyCecumMass (g)	EmptyLIMass (g)		SILength (cm)	LI_Length (cm)	SI_Diameter (mm)	LI_Diameter (mm)		PancreasMass (g)	KidneyMass (g)	LiverMass (g)	SpleenMass (g)		Foregut_pH	Stomach_pH	SI_pH	Cecum_pH	LI_pH		AMYLASE umol/min/mg tissue	CHYMOTRYPSIN umol/min/g tissue
Rusty 04B	Grasshopper	A	Low	High	26.45	36	15.24	14		2018-04-20	09:20:00	29.9	98.89		1.7038	42.1143		54.6057	65.4719		59.0026	26.393	17.26	12.5722		0.146	0.34	1.097	0.168	0.387		27.5	7.278	2.12491	2.63567		0.114	0.395	1.713	0.044		5.28	1.73	6.9	6.91	7.16		12.3619	27.1044
Rusty 05C	Grasshopper	A	Low	High	26.45	36	15.24	14		2018-04-24	01:55:00	27.7	96		1.72207	41.8186		58.3886	68.0099		53.2579	29.1603	25.3159	3.40521		0.128	0.315	0.947	0.18	0.244		26.1	7.845	2.25832	2.80255		0.093	0.248	1.714	0.045		6.8	1.27	6.31	7.13	7.25		5.8536	36.5669
Rusty 06	Grasshopper	A	Low	High	26.45	36	15.24	14		2018-04-21	01:45:00	37.8	101.7		1.58818	41.3995		58.2779	70.4188		59.7222	26.425	23.5856	20.1323		0.205	0.472	0.873	0.228	0.256		27.929	7.97	2.50566	2.43909		0.194	0.457	1.852	0.104		4.76	1.21	6.38	6.9			15.5968	19.0052
Rusty 07	Grasshopper	A	Low	High	26.45	36	15.24	14		2018-04-25	09:12:00	33	99.52		1.74964	41.5002		54.5454	64.496		57.5143	25.1783	22.6402	20.0013		0.116	0.35	0.821	0.092	0.206		28	6.499	1.87721	2.28583		0.139	0.392	1.664	0.063		4.49	1	6.78	7.27	6.97		12.2464	32.8782
Rusty 10	Grasshopper	A	Low	High	26.45	36	15.24	14		2018-04-20	08:13:00	39.2	101.96		2.30985	41.9129		58.3333	57.0339		49.5936	26.5788	31.1189	12.7976		0.174	0.456	1.318	0.107	0.332		30.4	7.3	1.86045	2.02803		0.152	0.481	2.018	0.092		4.58	1.46	6.9				8.16423	20.9298
Rusty 12	Grasshopper	A	Low	High	26.45	36	15.24	14		2018-04-23	01:33:00	34.3	100.7		1.67884	42.3413		44.5181	60.4241		53.8532	25.3955	21.009	12.0085		0.136	0.372	0.591	0.126	0.274		30.1	8.623	1.98797	2.00557		0.171	0.384	1.473	0.052			1.01	7.22	7.71			6.00764	11.8682
Rusty 12B	Grasshopper	A	Low	High	26.45	36	15.24	14		2018-04-25	08:12:00	34.1	99.81		1.81809	42.3451		54.485	63.0579		56.3863	28.3517	23.2488	8.83935		0.166	0.393	0.875	0.099	0.261		28.4	7.73	2.04636	2.2922		0.163	0.396	1.518	0.047		5.82	1.34	6.83	7.12	6.65		7.6636	12.0286
Rusty 14A	Grasshopper	A	Low	High	26.45	36	15.24	14		2018-04-22	08:20:00	28	95.93		1.83881	41.4617		58.2226	65.7051		53.5094	27.1366	24.6639	9.75008		0.151	0.302	1.138	0.166	0.322		25.5	6.633	2.01309	2.78583		0.128	0.321	1.429	0.069		4.74	1.25	6.88	7.07	7.42		7.23998	29.9913
Tank 16C	Grasshopper	A	Low	High	26.45	36	15.24	14		2018-04-22	09:05:00	34.5	101.61		1.948	42.219		61.5895	66.5965		47.3419	28.2831	35.7307	9.30115		0.154	0.411	1.271	0.164	0.368		26.7	7.628	2.4172	2.99204		0.091	0.571	1.96	0.048		4.59	1.2	6.88	6.55	6.52		11.7842	33.6801
Tank 17	Grasshopper	A	Low	High	26.45	36	15.24	14		2018-04-24	11:32:00	25	97.29		2.13127	42.5821		54.6057	56.8091		54.9257	24.5553	24.6336	20.4089		0.152	0.342	0.769	0.052	0.264		26.7	8.303	1.87898	1.99363		0.132	0.381	1.49	0.044			0.85	6.5	7.38	7.28			26.5431
JH07	Grasshopper	B	Low	Low	52.62	12	3.77	14		2018-04-24	08:38:00	29.9	97.46		2.87291	37.9284		80.118	74.5003		40.1553	19.3309	12.4045	0		0.116	0.258	1.018	0.112	0.161		26.2	6.272	1.94551	2.4785		0.131	0.353	1.445	0.076		4.53	1.3	6.43	7.5	7.36		13.9793	24.1374
Rusty 04	Grasshopper	B	Low	Low	52.62	12	3.77	14		2018-04-21	09:54:00	36.1	99.43		2.67314	37.3703		80.0917	76.2421		35.4702	19.3324	33.2267	0		0.17	0.365	0.939	0.119	0.262		30.2	7.201	1.6518	2.04936		0.138	0.369	1.624	0.104		4.39	1.53	6.6	6.49	6.47		13.6327	25.5006
Rusty 04C	Grasshopper	B	Low	Low	52.62	12	3.77	14		2018-04-22	09:50:00	43	107.79					83.5409			43.815	22.8497	10.5161	0		0.17	0.375	1.08	0.142	0.27		33.2	7.879	2.00177	2.30573		0.232	0.464	1.887	0.09		4.1	1.25	6.35	6.93	6.95		5.08339	19.6467
Rusty 05	Grasshopper	B	Low	Low	52.62	12	3.77	14		2018-04-23	11:59:00	31.6	100.54		3.43732	39.1268		80.3016	69.7724		44.1749	19.473	8.70717	0		0.149	0.321	0.916	0.068	0.25		28.8	6.906	1.97735	2.25239		0.126	0.328	1.819	0.073		4.74	1.04	6.31	7.53	6.85		15.4812	26.8639
Rusty 05A	Grasshopper	B	Low	Low	52.62	12	3.77	14		2018-04-24	09:28:00	36.8	101.93		2.3726	39.7025		83.5628	82.5898		44.5566	20.9547	0	0		0.102	0.27	1.006	0.087	0.221		28.3	6.498	2.05874	2.11624		0.18	0.406	2.181	0.045		5.19	1.52	6.24	7.21	7.11		3.04233	25.2601
Rusty 12C	Grasshopper	B	Low	Low	52.62	12	3.77	14		2018-04-23	12:51:00	32.2	102.21		2.64491	38.8146		75.2458	70.7711		43.1509	19.9017	0	0		0.143	0.302	1.1	0.11	0.219		28	6.476	1.92923	2.3949		0.132	0.41	1.918	0.074		6.09	1.08	6.17	7.16	7.3		11.5532	19.2458
Rusty 14B	Grasshopper	B	Low	Low	52.62	12	3.77	14		2018-04-25	09:55:00	25.6	96.17		2.42276	38.6045		80.2491	78.6377		41.1143	20.2042	3.54079	0		0.125	0.279	0.909	0.188	0.202		27.6	6.515	1.92321	2.46258		0.123	0.266	1.574	0.064		4.34	1.29	6.24	7.05	7.26		10.937	19.5665
Rusty 16	Grasshopper	B	Low	Low	52.62	12	3.77	14		2018-04-21	11:59:00	36	100.63		2.51918	37.5554		80.2229	77.7579		36.9638	17.3856	23.3046	0		0.153	0.328	1.099	0.108	0.23		30.5	6.978	1.74133	2.15685		0.146	0.365	2.048	0.108		5.95	1.34	6.62	6.79			2.34914	25.5006
Rusty 20	Grasshopper	B	Low	Low	52.62	12	3.77	14		2018-04-20	10:13:00	42.1	103.45		2.75481	39.1713		80.2491	75.7098		47.1901	21.5009	0	0		0.206	0.452	1.208	0.156	0.338		30.5	7.6	1.92074	2.1043		0.13	0.568	2.211	0.099		4.15	1.41	7.07	7.57			9.20402	14.5145
Tank 17C	Grasshopper	B	Low	Low	52.62	12	3.77	14		2018-04-25	10:46:00	38.6	103.15		2.38838	39.4893		80.1966	78.8849		40.1583	21.4648	12.0735	0		0.137	0.32	0.73	0.083	0.224		28.1	6.76	1.90835	2.02309		0.164	0.337	1.664	0.06		4.66	1.39	6.43	7.09	7.18		15.7123	19.6467
JH05	Grasshopper	C	High	High	12.411	36	20.64	27.7		2018-04-23	09:15:00	37.4	101.31		2.05683	41.5508		49.8008	76.7033		60.3127	30.485	0	7.77526		0.189	0.408	1.009	0.105	0.27		27.3	6.76	2.11713	2.73408		0.241	0.533	1.749	0.112		5.12	1.45	7.31	7.15	7.4		17.0987	33.7603
Rusty 03	Grasshopper	C	High	High	12.411	36	20.64	27.7		2018-04-25	12:06:00	32.6	99.15		2.04127	41.7584		55.3785	79.4484		59.0057	30.4694	26.4401	33.7473		0.124	0.279	0.694	0.076	0.14		26.9	6.008	1.59165	2.43232		0.155	0.46	1.754	0.069			1.41	6.47	7.19			12.7855	36.5669
Rusty 04A	Grasshopper	C	High	High	12.411	36	20.64	27.7		2018-04-21	12:47:00	32.4	99.42		1.86951	41.771		46.5958	77.473		61.6554	31.9249	0.549547	10.1831		0.135	0.382	1.082	0.131	0.221		27	7.381	2.0874	2.19108		0.181	0.46	1.826	0.048			0.7	7.5	7.36	7.45		17.3297	29.2696
Rusty 05B	Grasshopper	C	High	High	12.411	36	20.64	27.7		2018-04-25	12:57:00	30.7	100.12		1.67104	41.5351		53.0037	87.5703		58.4485	30.3123	46.4766	51.5847		0.163	0.387	0.784	0.127	0.239		27.4	7.303	1.81316	2.31927		0.126	0.457	1.954	0.042		4.55	1.14	6.18	7.42	7.41		8.43381	41.0576
Rusty 14C	Grasshopper	C	High	High	12.411	36	20.64	27.7		2018-04-23	10:04:00	25.9	95.91		2.09471	41.3116		55.2014	78.8267		55.5571	32.0666	27.4413	26.954		0.142	0.347	0.872	0.109	0.229		25.5	5.768	2.14473	2.24283		0.143	0.351	1.437	0.055		5.42	1.41	7.48	7.72	7.34		13.9793	57.4967
Rusty 18	Grasshopper	C	High	High	12.411	36	20.64	27.7		2018-04-22	10:40:00	44.9	107.62		1.9251	41.0767		49.7344	81.0717		52.4923	29.6701	36.4593	37.3576		0.173	0.408	1	0.129	0.296		31.9	7.223	1.8443	2.17357		0.188	0.642	2.309	0.09		4.87	1.25	7.33	7.37			15.3657	30.1517
Rusty 19	Grasshopper	C	High	High	12.411	36	20.64	27.7		2018-04-24	10:37:00	36.9	107.26		2.09897	40.4119		52.6287	78.6891		54.245	31.6292	32.1962	31.0435		0.222	0.401	0.849	0.098	0.281		28.5	7.526	1.86624	2.59873		0.209	0.481	2.154	0.098		4.73	1.52	7.13	7.05	6.69		15.1346	36.0056
Rusty 19B	Grasshopper	C	High	High	12.411	36	20.64	27.7		2018-04-20	12:55:00	26.3	101.66		2.61152	41.2026		49.9336	72.7742		53.8129	27.8177	30.933	37.7272		0.187	0.355	1.013	0.13	0.288		23.8	6.687	1.92498	2.30494		0.13	0.375	1.599	0.055		5.2	1.58	7.25				16.1744	37.9302
Tank 16B	Grasshopper	C	High	High	12.411	36	20.64	27.7		2018-04-20	11:08:00	30.1	97.92		2.41931	40.2121		49.8672	72.6338		59.8377	29.8515	0	11.0996		0.181	0.378	0.806	0.113	0.271		24.2	6.402	2.03114	2.05892		0.14	0.447	1.571	0.051		5.22	1.44	6.48	7.87	7.61		14.2104	39.6944
JH06	Grasshopper	D	High	Low	39.22	12	2.95	27.7		2018-04-23	08:21:00	36.3	103.2		3.09146	37.5268		83.245	88.3129		39.483	19.4446	4.8011	0		0.168	0.335	0.965	0.121	0.235		27.6	7.111	1.78379	2.57643		0.132	0.406	1.754	0.1		4.78	1.19	6.25	7.83	7.26		21.0268	32.2367
Rusty 05D	Grasshopper	D	High	Low	39.22	12	2.95	27.7		2018-04-24	02:44:00	27.8	99.29					83.3996								0.116	0.249	0.785	0.083	0.174		27.2	6.244	1.8397	2.06449		0.149	0.354	1.626	0.047		5.67	1.96	6.35	6.8	7.23		19.8329	32.8782
Rusty 11	Grasshopper	D	High	Low	39.22	12	2.95	27.7		2018-04-22	01:00:00	31.1	100.33		2.81516	38.4824		85.79	90.9739		38.3969	17.6728	26.7165	0		0.161	0.352	0.818	0.126	0.213		25.9	6.681	1.83687	1.89013		0.145	0.439	1.975	0.103		4.82	1.38	6.31	7.11	7.1		12.0538	32.3168
Rusty 12A	Grasshopper	D	High	Low	39.22	12	2.95	27.7		2018-04-21	08:08:00	46.3	108.27		2.96863	38.8196		80.106	86.6746		37.0043	17.5978	28.884	0		0.165	0.436	1.441	0.151	0.239		29.2	6.685	2.21762	2.01338		0.194	0.605	2.389	0.077		5.13	2.49	6.09	6.49			13.9793	23.4157
Rusty 17	Grasshopper	D	High	Low	39.22	12	2.95	27.7		2018-04-21	09:02:00	44.1	103.68		3.0281	38.9068		83.4437	88.6881		36.1061	17.4246	29.7266	0		0.183	0.387	1.576	0.185	0.249		28.4	5.65	2.21373	2.55732		0.287	0.684	2.747	0.133		4.93	1.52	6.35	6.67	7.2		12.1308	21.01
Rusty 21	Grasshopper	D	High	Low	39.22	12	2.95	27.7		2018-04-20	02:25:00	23.7	92.44		3.46037	38.2054		76.2558	81.4613		34.0384	15.9208	32.6487	0		0.158	0.31	0.841	0.086	0.235		26.3	6.549	1.78946	2.13774		0.135	0.254	1.648	0.081		4.14	1.39	6.49	7.37	7.81		17.9844	12.6701
Tank 16	Grasshopper	D	High	Low	39.22	12	2.95	27.7		2018-04-25	01:48:00	40.6	106.41		3.53933	37.1822		83.3996	86.7431		32.4105	17.4062	29.8333	0		0.168	0.442	0.848	0.089	0.208		30.3	6.894	1.86341	1.96258		0.226	0.479	2.069	0.097		4.31	0.95	7.1	7.6	6.86		14.2874	16.4391
Tank 16A	Grasshopper	D	High	Low	39.22	12	2.95	27.7		2018-04-24	12:52:00	42.8	107.98		2.99473	37.6386		79.947	86.4557		36.1549	17.9226	39.6074	0		0.166	0.404	0.919	0.075	0.215		28	6.92	1.95223	2.16322		0.166	0.447	1.997	0.05		4.34	1.1	6.27	7.1	7.53		11.5147	39.3736
Tank 17B	Grasshopper	D	High	Low	39.22	12	2.95	27.7		2018-04-22	01:48:00	30.5	99.06		3.38466	36.332		80.106	84.8072		36.6964	17.6286	28.9826	0		0.128	0.296	0.67	0.075	0.137		25.3	6.655	1.83192	2.00159		0.14	0.379	1.377	0.044			1.4	6.94	7.13	7.36		17.1372	22.6138
V1	Vole	A	Low	High	26.45	36	15.24	14		2018-07-21	07:49:00	41.463	112.96		2.16358	42.5066		42.4227	44.3869		58.952	28.0777	5.71393	0		0.067	0.147	0.656	0.373	0.337		25.8	20.5	1.76221	1.39968		0.097	0.498	1.481	0.077		5.1	1.37	6.89	6.98	7.58		2.34914	11.4673
V11	Vole	A	Low	High	26.45	36	15.24	14		2018-07-24	09:45:00	33.263	105.65		1.74462	41.9558		45.0917	57.2348		59.9862	28.5527	8.50724	0		0.096	0.114	0.644	0.311	0.311		26.6	19.6	1.94586	1.5966		0.075	0.33	1.652	0.052		3.34	1.3	7.14	6.9	7.36		3.85105	10.0238
V16	Vole	A	Low	High	26.45	36	15.24	14		2018-07-22	02:51:00	46.725	112.01		1.57194	42.983		42.1936	59.4337		61.2067	29.2462	1.71829	0		0.071	0.165	0.669	0.373	0.298		23	17.5	2.31635	1.51752		0.114	0.408	2.123	0.081		5.57	1.34	7.13	6.4	6.17		4.92935	10.505
V21	Vole	A	Low	High	26.45	36	15.24	14		2018-07-22	11:18:00	45.073	123.05		1.84922	42.2056		44.9463	54.5508		59.1055	27.6299	9.61178	0.188542		0.08	0.144	0.719	0.325	0.365		29.1	18.6	2.22045	1.59289		0.096	0.496	2.938	0.383		5.59	1.71	7.28	6.45	7.37		5.39148	6.73602
V28	Vole	A	Low	High	26.45	36	15.24	14		2018-07-23	12:26:00	63.751	131.92		1.96727	42.1127		54.5454	60.0797		55.5711	31.0381	17.4318	0		0.096	0.173	0.841	0.431	0.391		29.6	19.5	2.21019	1.41507		0.121	0.5	2.327	0.677		5.02	1.44	7.6	6.85	6.65		1.23234	12.0286
V34	Vole	A	Low	High	26.45	36	15.24	14		2018-07-24	02:40:00	56.38	128.58		1.74784	42.7212		61.5384	69.9889		57.635	32.3937	7.94261	0		0.109	0.156	0.869	0.331	0.399		27.5	18.5	2.3666	1.61571		0.125	0.626	3.424	0.797		4.21	1.2	7.2	6.59	7.03		6.73934	11.9484
V40	Vole	A	Low	High	26.45	36	15.24	14		2018-07-25	10:47:00	56.402	122.11		1.57067	43.3222		68.7084	78.0586		58.9056	32.8787	0.829577	0		0.079	0.164	0.903	0.349	0.298		29.5	17.4	2.38252	1.42834		0.134	0.565	2.756	0.603		6.09	1.33	7.05	6.8	6.45		6.16169	11.3871
V47	Vole	A	Low	High	26.45	36	15.24	14		2018-07-26	08:51:00	50.15	121.51		2.01927	43.2291		54.3643	58.8612		66.9402	35.9644	0	0		0.071	0.143	0.709	0.38	0.335		24.8	17.2	2.47523	1.5913		0.126	0.554	2.301	0.325		5.42	1.24	7.32	6.72	7.12			5.69354
V61	Vole	A	Low	High	26.45	36	15.24	14		2018-07-26	10:58:00	46.788	117.82					50.8631			61.2545	28.6239	0	0		0.084	0.2	1.06	0.389	0.454		29.6	20.6	2.1649	1.58174		0.057	0.642	2.166	0.295			2.1	6.7	7.11	7.42		0.462126	4.73125
V7	Vole	A	Low	High	26.45	36	15.24	14		2018-07-21	02:48:00	39.364	107.59		1.40587	43.4159		64.3805	77.6444		56.1805	30.7748	4.53773	0		0.08	0.156	0.573	0.334	0.293		25.4	19.8	1.82767	1.48195		0.125	0.385	1.645	0.079		5.94	1.34	7.42	6.87	7.26		4.15914	11.9484
V13	Vole	B	Low	Low	52.62	12	3.77	14		2018-07-22	02:07:00	55.914	125.48					54.76			35.6839	15.9162	0	0		0.068	0.22	0.735	0.335	0.347		26.6	19.3	2.12385	1.45223		0.122	0.687	2.426	0.122		4.3	3.45	7	6.5	6.19		2.69574	7.05678
V15	Vole	B	Low	Low	52.62	12	3.77	14		2018-07-25	09:23:00	37.085	107.15		2.59597	39.4537		70.8196	82.5887		38.3466	16.7597	51.9909	33.2112		0.068	0.121	0.741	0.261	0.251		23.7	15.8	2.19745	1.30414		0.066	0.298	2.371	0.072		5.18	1.31	7.12	6.82	6.99		4.7368	4.08972
V17	Vole	B	Low	Low	52.62	12	3.77	14		2018-07-22	09:13:00	39.395	111.37		2.22602	39.6227		72.4589	85.0141		47.9101	22.4572	39.793	10.1712		0.069	0.121	0.677	0.244	0.279		24.3	19.5	2.1373	1.37102		0.129	0.367	1.925	0.07		1.45	2.13	7.31	6.85	6.78		2.81127	8.09926
V19	Vole	B	Low	Low	52.62	12	3.77	14		2018-07-23	08:28:00	53.787	129.34		2.81419	38.8135		68.3496	67.5987		35.1699	15.7487	24.413	0		0.122	0.166	1.041	0.28	0.356		28.4	18.9	2.29724	1.23567		0.102	0.394	3.297	0.294		4.05	3.76	7.04	6.2	6.06		7.97168	4.73125
V25	Vole	B	Low	Low	52.62	12	3.77	14		2018-07-24	12:00:00	42.09	115.16		2.84537	37.6856		81.0272	75.8997		35.7028	15.798	29.6191	0.872141		0.056	0.114	0.685	0.243	0.286		27.4	15.7	2.07997	1.1449		0.078	0.342	1.659	0.058		4.99	4.12	7.1	7.08	6.98		4.7368	11.3069
V26	Vole	B	Low	Low	52.62	12	3.77	14		2018-07-24	03:30:00	41.768	113.4		2.60339	39.1373		75.3442	71.3443		37.3539	16.6927	14.5969	0		0.078	0.13	0.708	0.3	0.277		28.2	17.6	2.28167	1.33227		0.085	0.365	1.966	0.096		2.86	2.7	7.15	6.94	7.71		5.27594	8.5804
V3	Vole	B	Low	Low	52.62	12	3.77	14		2018-07-21	08:38:00	43.818	115.15		3.88608	41.165		79.4535	64.3547		32.2882	14.1475	21.6281	0		0.071	0.18	0.714	0.351	0.343		28.2	19	1.59448	1.59315		0.075	0.464	1.953	0.11		5.6	3.26	6.88	7.01	6.51		2.5417
V38	Vole	B	Low	Low	52.62	12	3.77	14		2018-07-25	01:40:00	46.089	120.73		3.31164	41.2037		85.0273	77.8642		37.4585	16.9338	26.716	0		0.091	0.157	0.84	0.372	0.322		27.7	22.4	2.33616	1.32006		0.08	0.436	1.876	0.412		1.19	1.64	7.03	7.08	6.86		2.63412
V39	Vole	B	Low	Low	52.62	12	3.77	14		2018-07-26	10:10:00	42.761	111.38		2.90776	39.6949		81.5932	76.106		42.8418	18.6216	34.285	9.0813		0.067	0.149	0.77	0.272	0.312		29.2	19.2	2.20347	1.47134		0.109	0.515	2.146	0.042		4.95	1.85	7.04	7.05	6.89		8.16423	10.8257
V4	Vole	B	Low	Low	52.62	12	3.77	14		2018-07-21	02:06:00	49.163	117.94		2.87261	39.352		58.2949	70.7155		41.493	17.5423	21.0407	0		0.075	0.123	0.739	0.273	0.306		25.9	20.4	2.18188	1.4517		0.093	0.483	2.293	0.059				7.13	6.79	6.95		5.50701	12.2692
V10	Vole	C	High	High	12.411	36	20.64	27.7		2018-07-21	09:27:00	28.995	105.27		1.6385	42.2147		55.5556	83.569		61.8564	34.0662	1.68614	5.56202		0.083	0.141	0.507	0.285	0.307		22.5	17.5	1.76716	1.39544		0.097	0.384	1.252	0.077		4.56	1.7	7.03	7.08	7.2		5.27594	14.1937
V18	Vole	C	High	High	12.411	36	20.64	27.7		2018-07-21	12:23:00	35.926	107.71		2.20515	43.5225		41.2925	70.79		65.3619	32.2594	0	8.24283		0.076	0.121	0.547	0.28	0.319		23.9	20.6	1.88995	1.39809		0.123	0.364	1.437	0.082		5.94	2.95	7.24	7.02	6.92		3.73552	13.3117
V20	Vole	C	High	High	12.411	36	20.64	27.7		2018-07-22	08:30:00	57.734	128.02		2.11819	43.3797		29.7435	66.4222		67.4237	32.9378	0	0		0.121	0.206	0.99	0.387	0.458		27.6	23.3	2.07573	1.56157		0.144	0.755	2.969	0.672		6.26	2.66	7.16	6.86	7.31		1.4634	11.3871
V22	Vole	C	High	High	12.411	36	20.64	27.7		2018-07-23	07:46:00	45.28	122.68		1.4483	43.6407		32.9792	78.0988		73.7729	34.6875	0	0		0.079	0.147	0.746	0.38	0.341		26.5	18.5	2.13163	1.23726		0.125	0.548	2.511	0.135		3.9	1.95	7.29	6.81	6.68		2.81127	9.54269
V23	Vole	C	High	High	12.411	36	20.64	27.7		2018-07-24	01:57:00	39.604	123.3		1.43548	43.8172		33.5104	78.9965		62.554	33.9379	0	0		0.072	0.166	0.627	0.319	0.342		25.7	20.8	2.12067	1.50212		0.127	0.431	1.717	0.723		4.19	3.27	7.16	6.9	6.87		2.96531	11.7078
V29	Vole	C	High	High	12.411	36	20.64	27.7		2018-07-24	09:02:00	54.474	130.88		1.74244	42.5033		59.7344	84.1696		64.5696	35.3002	0	0.16022		0.115	0.203	1.014	0.404	0.435		26.4	20.6	2.36093	1.56263		0.163	0.558	2.658	0.462		4.21	1.25	7.14	6.75	7.25		2.61872	8.66059
V36	Vole	C	High	High	12.411	36	20.64	27.7		2018-07-25	10:02:00	46.02	118.29		1.50871	43.7505		36.0351	78.2256		66.7966	32.8841	0	0		0.115	0.202	0.814	0.365	0.351		27.7	20	2.05096	1.42941		0.132	0.491	2.152	0.358		5.02	2.3	7.01	6.92	7.13		5.69956	12.7503
V37	Vole	C	High	High	12.411	36	20.64	27.7		2018-07-25	01:05:00	45.678	124.07		1.96536	44.0108		58.9197	81.7831		73.3231	35.1049	16.3296	30.1299		0.121	0.174	1.01	0.448	0.42		28	19.7	2.15357	1.36783		0.143	0.513	1.979	0.461		5.11	1.4	7.25	7.33	7.03			6.57564
V41	Vole	C	High	High	12.411	36	20.64	27.7		2018-07-26	01:55:00	40.255	117.75								58.2672	29.6165				0.093	0.16	0.669	0.385	0.365		30.1	21	1.94763	1.31157		0.105	0.505	1.502	0.238		6.48	1.95	7.28	6.86	6.53		4.89084	4.57087
V42	Vole	C	High	High	12.411	36	20.64	27.7		2018-07-26	12:20:00	41.368	117.62		2.09603	41.7682		50.6742	76.6723		35.395	18.2376	51.5031	56.4154		0.076	0.182	0.674	0.305	0.314		26	17.6	2.1465	1.32962		0.11	0.521	1.642	0.261		4.89	1.82	7.22	7	6.99		0.192553	4.25011
V62	Vole	C	High	High	12.411	36	20.64	27.7		2018-07-23	02:33:00	39.977	111.2		2.84089	44.0853		44.2682	64.2762		32.1691	15.4165	50.1988	58.3726		0.105	0.148	0.608	0.3	0.32		23.8	18.7	1.95577	1.19958		0.111	0.441	1.781	0.084		5.89	1.57	7.33	6.87	6.71		2.9268	10.7456
V14	Vole	D	High	Low	39.22	12	2.95	27.7		2018-07-22	12:02:00	37.333	102.22		4.99189	38.2299		62.3179	62.2136		34.5778	16.9271	3.3313	0		0.067	0.11	0.516	0.268	0.255		20.1	17.2	2.21408	1.27601		0.096	0.328	2.463	0.075		5.44	1.3	7.15	6.71	6.7		2.38765	7.93888
V24	Vole	D	High	Low	39.22	12	2.95	27.7		2018-07-23	09:15:00	46.219	118.14		3.64111	38.8522		53.1126	89.9528		40.7217	20.3953	58.4991	15.4488		0.08	0.125	0.656	0.281	0.292		29.4	20.3	1.98585	1.26221		0.09	0.476	2.13	0.287		1.3	2.11	7.31	7.02	6.89		3.46595	12.9909
V30	Vole	D	High	Low	39.22	12	2.95	27.7		2018-07-23	01:08:00	44.034	120.66		4.04799	41.1754		50	75.9895		28.5457	13.9427	37.4652	0		0.092	0.186	0.906	0.351	0.377		27.9	21.3	2.03574	1.32325		0.085	0.579	1.816	0.377		4.37	2.15	7.28	6.8	6.95		2.9268	10.0238
V32	Vole	D	High	Low	39.22	12	2.95	27.7		2018-07-24	12:40:00	43.524	121.39		3.46608	40.235		68.7417	93.7219		40.4076	20.8285	72.9686	43.3209		0.066	0.155	0.822	0.299	0.339		29.8	18.6	1.92923	1.29618		0.093	0.424	2.069	0.073			2.75	7.31	6.99	6.85		5.08339	6.57564
V35	Vole	D	High	Low	39.22	12	2.95	27.7		2018-07-25	08:40:00	65.376	129.22		3.84125	41.1063		74.9669	78.3036		33.0674	17.2704	0	0		0.091	0.249	1.17	0.372	0.446		31	18.3	2.52619	1.48779		0.133	0.604	5.806	0.578		1.57	1.91	6.76	6.58	6.38		5.96913	8.25964
V46	Vole	D	High	Low	39.22	12	2.95	27.7		2018-07-25	12:25:00	43.95	116.28		5.46094	38.8901		77.8808	72.7456		35.395	18.2376	7.96379	0		0.076	0.155	0.69	0.264	0.266		25.4	16.4	2.17268	1.38004		0.093	0.442	2.222	0.392		1.46	1.34	7.17	7.12	7.5		7.54807	6.65583
V48	Vole	D	High	Low	39.22	12	2.95	27.7		2018-07-26	09:29:00	53.53	119.28		3.22556	43.6815		55.3673	67.5168		12.3033	6.24931	54.239	5.44963		0.112	0.199	0.968	0.387	0.336		29	18.2	2.44586	1.43737		0.126	0.446	2.988	0.503		3.18	2.17	6.71	6.67	5.95		5.19892	12.6701
V5	Vole	D	High	Low	39.22	12	2.95	27.7		2018-07-21	11:39:00	31.731	107.66		4.30694	39.6319		85.0331	85.4554		35.0367	17.5186	23.2134	0		0.061	0.12	0.578	0.277	0.265		27.8	21	1.65322	1.24947		0.076	0.333	1.513	0.032		5.62	2.56	7.08	7.08	7.11		2.58021	13.873
V63	Vole	D	High	Low	39.22	12	2.95	27.7		2018-07-26	01:03:00	40.246	111.52		4.78696	38.844		77.6159	89.2377		56.9748	31.2035	52.6908	0		0.073	0.133	0.616	0.275	0.286		26	19.1	2.19002	1.40021		0.098	0.451	2.32	0.047			1.7	6.9	6.97	7.74		7.39402	10.9861
V8	Vole	D	High	Low	39.22	12	2.95	27.7		2018-07-22	07:48:00	35.342	114.05		3.33247	41.9878		84.1722	93.8398		N/A	N/A				0.086	0.172	0.735	0.339	0.382		24.5	21.3	2.09448	1.65393		0.125	0.379	1.516	0.183		1.3	1.29	7.19	6.9	6.17		6.39275	16.3589
KY14	Whitefooted	A	Low	High	26.45	36	15.24	14		2018-05-18	08:32:00	15.93	76.05		2.33901	41.5241		52.7655	50.6777		52.6627	25.37	30.9028	21.3688		0.09	0.155	0.591	0.132	0.146		26	8.557	1.67834	1.63057		0.098	0.192	0.665	0.024		4.65	1.48	7.52	6.69	7.11		17.0217	11.3069
KY18	Whitefooted	A	Low	High	26.45	36	15.24	14		2018-05-19	03:20:00	19.822	84.85		2.42932	41.442		45.3065	40.6839		53.9874	24.9749	17.9789	10.3698		0.077	0.179	0.545	0.14	0.172		26.1	10.559	1.82484	1.5		0.079	0.218	0.735	0.031		5.82	1.51	7.06	7.09	7.19		10.3208	14.3541
KY20	Whitefooted	A	Low	High	26.45	36	15.24	14		2018-05-19	02:39:00	15.081	79.18		2.18097	41.1697		37.5066	39.1535		54.5977	26.9919	5.22227	0		0.065	0.137	0.527	0.117	0.135		25.8	8.369	1.59943	1.3535		0.096	0.198	0.613	0.023		4.62	1.27	7.52	6.91	7.03		9.62764	8.5804
KY22	Whitefooted	A	Low	High	26.45	36	15.24	14		2018-05-20	02:28:00	18.601	88.34		2.62043	41.9989		49.0238	46.9667		56.1935	25.65	20.4297	14.2034		0.115	0.276	0.672	0.153	0.241		33.3	11.303	1.69214	1.58997		0.138	0.244	0.851	0.036		5.11	2.19	7.51	7.04	7.02		10.2823	10.6654
KY25	Whitefooted	A	Low	High	26.45	36	15.24	14		2018-05-20	08:56:00	20.829	85.03		2.08413	41.7624		59.021	61.8725		52.2934	27.9932	40.4741	24.7289		0.095	0.195	0.623	0.144	0.203		27.2	8.832	1.76645	1.55096		0.087	0.24	0.856	0.036		4.68	1.17	7.53	6.8	6.71		19.0627	10.7456
KY32	Whitefooted	A	Low	High	26.45	36	15.24	14		2018-05-21	09:02:00	19.388	79.84		1.97888	40.9368		64.1574	68.3355		53.5873	26.1517	46.647	38.4943		0.085	0.199	0.609	0.137	0.161		25	9.144	1.72399	1.4992		0.081	0.263	0.932	0.055		5.25	1.51	7.26	6.5	6.62		6.23871	11.5475
KY37	Whitefooted	A	Low	High	26.45	36	15.24	14		2018-05-21	03:34:00	14.739	77.69		1.87095	41.7779		39.3119	49.3105		55.5642	27.7519	6.33097	0		0.062	0.147	0.651	0.101	0.142		31.3	8.81	1.77459	1.59713		0.093	0.203	0.69	0.035		5.24	1.24	7.04	6.92	7.46		8.51083	12.189
KY38	Whitefooted	A	Low	High	26.45	36	15.24	14		2018-05-22	08:07:00	20.644	86.91		2.97514	41.7951		52.4007	36.7793		48.8365	22.0207	35.4283	31.2224		0.076	0.182	0.575	0.141	0.153		26.3	9.442	1.65464	1.33121		0.084	0.221	0.776	0.037		4.25	0.9	6.65	6.98	6.63		11.9768	13.7928
KY48	Whitefooted	A	Low	High	26.45	36	15.24	14		2018-05-23	10:58:00	21.182	85.3		2.32744	42.4412		65.1833	63.8242		54.6093	27.0584	47.1857	38.1834		0.115	0.21	0.624	0.149	0.179		26.2	7.936	1.59448	1.73328		0.116	0.259	0.899	0.04		5.22	1.44	7.51	6.83	7.12		7.97168	9.30212
KY51	Whitefooted	A	Low	High	26.45	36	15.24	14		2018-05-23	12:39:00	14.423	78.14		1.80185	41.6914		64.7088	71.6118		56.4955	25.3148	44.6168	41.3786		0.08	0.127	0.51	0.082	0.115		27.3	8.144	1.59448	1.36863		0.054	0.205	0.596	0.019		4.59	1.17	7.57	6.83	7.23		13.2861
KY04	Whitefooted	B	Low	Low	52.62	12	3.77	14		2018-05-18	09:14:00	18.231	81.65		3.00865	39.5848		72.3087	62.8066		41.5202	20.1032	4.1879	0		0.058	0.132	0.556	0.09	0.101		24.7	6.981	1.546	1.30096		0.055	0.194	0.723	0.044		6.29	1.24	7.22	6.93	7.64		9.47359
KY07	Whitefooted	B	Low	Low	52.62	12	3.77	14		2018-05-18	10:01:00	19.807	86.63		3.16407	38.5982		83.4972	76.6893		34.538	17.2604	24.379	0		0.074	0.18	0.677	0.102	0.17		25.7	10.856	1.58669	1.67357		0.085	0.246	0.753	0.027		3.88	1.49	7.14	7.37	7.55		12.4004	10.5451
KY12	Whitefooted	B	Low	Low	52.62	12	3.77	14		2018-05-19	01:42:00	17.14	84.13		1.99521	36.4374		85.7798	87.3338		42.9307	19.2599	19.1821	0		0.058	0.152	0.575	0.071	0.091		26.3	8.106	1.59306	1.51752		0.074	0.218	0.76	0.028		4.65	1.34	7.48	7.28	7.32		10.8985	7.37754
KY16	Whitefooted	B	Low	Low	52.62	12	3.77	14		2018-05-20	11:07:00	18.329	81.68		3.01457	37.2775		69.9194	59.5177		38.2578	18.2948	4.09854	0		0.045	0.116	0.525	0.082	0.123		28.2	9.679	1.55697	1.31688		0.097	0.195	0.626	0.026			1.41	7.61	7.2	7.46		16.7521	12.7102
KY26	Whitefooted	B	Low	Low	52.62	12	3.77	14		2018-05-20	08:15:00	23.797	87.28		2.99612	38.6324		76.7212	68.8633		42.3671	20.6733	7.04594	0		0.095	0.252	0.495	0.098	0.107		25.2	7.881	1.64579	1.22134		0.108	0.25	0.986	0.058		4.29	1.28	6.94	7.14	6.91		21.4889	9.78326
KY27	Whitefooted	B	Low	Low	52.62	12	3.77	14		2018-05-21	02:44:00	15.244	76.75		2.42815	37.8205		70.516	68.0394		38.3773	17.8778	5.70703	0		0.053	0.14	0.554	0.08	0.095		23.8	6.953	1.73815	1.34634		0.085	0.209	0.635	0.029		4.09	1.36	7.39	7.08	6.88		22.3746	11.4673
KY29	Whitefooted	B	Low	Low	52.62	12	3.77	14		2018-05-21	12:45:00	15.834	80.87		3.19832	38.1591		66.7758	61.0381		41.5945	19.4292	5.41551	0		0.061	0.135	0.557	0.081	0.111		29.3	9.531	1.69887	1.55334		0.081	0.2	0.785	0.033		5.19	1.69	6.93	7.01	7.53		19.7944	14.9957
KY30	Whitefooted	B	Low	Low	52.62	12	3.77	14		2018-05-22	12:05:00	19.813	90.19		3.34244	39.0443		75.2786	63.1117		41.4943	17.959	0	0		0.073	0.149	0.423	0.081	0.093		26.7	8.372	1.66631	1.17118		0.065	0.246	0.711	0.034				7.05	7.08	6.8		14.0563	11.4673
KY46	Whitefooted	B	Low	Low	52.62	12	3.77	14		2018-05-22	08:54:00	20.318	87.43		2.47191	38.5236		75.213	72.6467		39.6973	19.262	0	0		0.059	0.149	0.541	0.065	0.141		29.5	10.254	1.64756	1.51115		0.084	0.19	1.006	0.068		5.06	1.36	6.8	7.03	7.46		13.9408	13.7126
KY47	Whitefooted	B	Low	Low	52.62	12	3.77	14		2018-05-23	10:21:00	19.719	82.16		2.21288	38.2357		80.118	80.3587		41.8978	17.5255	11.3115	0		0.061	0.109	0.544	0.056	0.096		26.7	8.193	1.58917	1.44666		0.089	0.197	0.755	0.011		4.6	1.38	7.45	7.11	7.33		7.70211	8.74078
KY03	Whitefooted	C	High	High	12.411	36	20.64	27.7		2018-05-18	12:49:00	18.322	82.69		3.48459	39.9995		68.4683	75.2087		49.3187	26.5989	56.8027	59.365		0.086	0.162	0.51	0.09	0.134		25.3	8.978	1.51911	1.51911		0.086	0.214	0.731	0.033		4.77	1.19	7.28	7.41	7.64		12.0923	6.57564
KY05	Whitefooted	C	High	High	12.411	36	20.64	27.7		2018-05-18	01:30:00	17.716	86.35		2.82521	41.4879		45.9307	65.5332		58.0159	30.5945	12.8645	19.8536		0.096	0.177	0.594	0.108	0.159		28.5	8.975	1.50602	1.58439		0.09	0.224	0.677	0.035		4.16	1.02	7.23	7.36	7.5		16.2129	6.41525
KY10	Whitefooted	C	High	High	12.411	36	20.64	27.7		2018-05-19	01:02:00	14.697	79.42		1.86467	41.4959		68.0012	86.5372		60.0456	34.2646	46.628	46.8785		0.07	0.171	0.449	0.11	0.1		24.5	7.484	1.50814	1.69188		0.113	0.19	0.613	0.031		5.04	1.24	7.11	7.25	7.49		10.6674	13.9532
KY13	Whitefooted	C	High	High	12.411	36	20.64	27.7		2018-05-19	09:57:00	17.48	82.74		1.80257	41.5729		54.2261	81.383		60.931	30.4043	22.5264	32.5717		0.097	0.207	0.593	0.104	0.144		24.9	9.345	1.65216	1.5215		0.096	0.241	0.086	0.027		3.85	1.24	7.56	7.45	7.82		13.9408	16.0381
KY15	Whitefooted	C	High	High	12.411	36	20.64	27.7		2018-05-20	12:11:00	14.586	76.45		2.57457	40.6368		61.7713	77.7928		56.1806	31.025	40.3414	42.5365		0.071	0.163	0.446	0.089	0.114		24.8	9.446	1.76115	1.64411		0.086	0.199	0.659	0.023		4.23	1.28	7.36	7.12	7.77		18.8317	10.3446
KY21	Whitefooted	C	High	High	12.411	36	20.64	27.7		2018-05-21	08:08:00	18.342	80.18		2.26049	41.4455		65.8512	82.5828		55.9255	29.322	46.9503	51.4869		0.1	0.185	0.561	0.097	0.162		27.1	10.736	1.41331	1.41959		0.116	0.229	0.986	0.038		4.92	1.53	6.83	6.72			7.93317	12.9909
KY23	Whitefooted	C	High	High	12.411	36	20.64	27.7		2018-05-21	01:15:00	21.488	88.75		1.88435	41.6362		51.5265	79.3906		58.9342	29.2666	20.6459	31.2668		0.094	0.174	0.626	0.147	0.164		26	8.601	1.6235	1.58997		0.117	0.249	1.091	0.043		5.19	1.3	6.97	7.08	7.11		14.0949	15.8778
KY31	Whitefooted	C	High	High	12.411	36	20.64	27.7		2018-05-22	10:03:00	24.854	90.88		1.55988	42.5931		51.6546	82.9844		63.9622	31.6564	14.1032	25.8507		0.102	0.21	0.716	0.135	0.166		30.3	9.499	1.77601	1.60589		0.12	0.3	1.018	0.027		4.9	1.2	7.58	7.27	7.3		14.9806	16.7599
KY43	Whitefooted	C	High	High	12.411	36	20.64	27.7		2018-05-22	01:37:00	18.374	86.66		1.80934	41.2113		53.907	81.1827		55.828	29.7364	28.5199	33.593		0.096	0.204	0.638	0.111	0.156		31.2	9.596	1.51238	1.59634		0.107	0.266	0.828	0.035		4.85	1.75	7.22	6.98	7.55		10.783	31.9961
KY44	Whitefooted	C	High	High	12.411	36	20.64	27.7		2018-05-23	09:15:00	18.824	87		3.3234	41.4491		65.7608	74.3252		55.9158	29.0346	46.8191	51.8352		0.113	0.242	0.6	0.112	0.153		28.4	11.09	1.70382	1.56131		0.13	0.301	0.974	0.036		4.53	1.85	7.18	7	7.44		10.0127	10.8257
KY01	Whitefooted	D	High	Low	39.22	12	2.95	27.7		2018-05-18	02:15:00	17.779	76.93		3.74319	40.48		74.9669	78.8575		36.6122	18.0829	16.3964	0		0.057	0.147	0.596	0.055	0.123		23.9	8.179	1.73885	1.31051		0.091	0.18	0.699	0.047		5.62	3.2	6.6	7.02	7.35		18.4465	12.4296
KY06	Whitefooted	D	High	Low	39.22	12	2.95	27.7		2018-05-18	03:00:00	18.559	76.77		3.5035	39.181		66.755	78.4247		36.7534	19.7621	16.407	0		0.058	0.12	0.419	0.061	0.106		25.2	8.057	1.27459	1.23328		0.077	0.195	0.779	0.036		4.62	1.82	7.13	7.51	7.25		15.2117	10.505
KY08	Whitefooted	D	High	Low	39.22	12	2.95	27.7		2018-05-19	09:08:00	23.112	87.62		2.95959	39.6865		70.4939	80.2965		35.0099	18.7266	13.9163	0		0.091	0.164	0.627	0.084	0.13		27.3	10.042	1.50071	1.31847		0.085	0.306	1.095	0.057		4.81	1.4	7.23	6.9	6.93		15.8663	5.05201
KY11	Whitefooted	D	High	Low	39.22	12	2.95	27.7		2018-05-19	08:20:00	23.593	87.44		3.27573	38.7788		66.4901	79.154		33.901	17.9477	20.3209	0		0.093	0.148	0.596	0.102	0.097		28.8	8.138	1.64367	1.62102		0.068	0.218	0.992	0.069		4.28	1.34	7.25	7.4	7.72		16.2514	7.21716
KY19	Whitefooted	D	High	Low	39.22	12	2.95	27.7		2018-05-20	01:36:00	17.203	84.29		2.90002	38.7166		66.5784	82.1922		35.0311	17.7755	20.5522	0		0.056	0.122	0.432	0.072	0.093		25.2	8.074	1.55874	1.18232		0.092	0.202	0.669	0.022		6.13	4.27	7.32	7.25			10.2823	8.33983
KY28	Whitefooted	D	High	Low	39.22	12	2.95	27.7		2018-05-21	11:13:00	17.363	77.19		4.29618	37.5201		74.9007	75.6698		30.2825	15.4638	0	0		0.051	0.111	0.49	0.072	0.107		27.1	7.922	1.62031	1.32882		0.106	0.201	0.761	0.021		4.85	1.98	6.85	7.03	6.8		24.4542	8.09926
KY33	Whitefooted	D	High	Low	39.22	12	2.95	27.7		2018-05-22	10:45:00	21.505	89.78		3.55343	38.6233		65.1214	80.2755		35.4485	16.2531	27.3268	0		0.066	0.174	0.606	0.085	0.112		27.5	7.795	1.73921	1.31927		0.106	0.283	0.909	0.067		4.65	1.84	7.1	7.24	7.58		12.747	11.9484
KY39	Whitefooted	D	High	Low	39.22	12	2.95	27.7		2018-05-22	02:17:00	19.627	84.12		3.47161	39.9134		66.7991	75.6564		29.2627	14.9674	24.2145	0		0.079	0.145	0.578	0.061	0.109		26	8.675	1.41295	1.25478		0.117	0.245	0.82	0.033		5.05	1.47	7.23	7.05	7		24.7623	13.873
KY41	Whitefooted	D	High	Low	39.22	12	2.95	27.7		2018-05-23	08:30:00	24.565	89.6		3.46795	39.7617		76.2031	84.5867		34.4719	19.3801	43.4144	0		0.065	0.173	0.597	0.098	0.106		27.2	7.97	1.64508	1.27627		0.086	0.244	0.994	0.046			1.24	7.68	6.99	7.55		18.408	15.4768
KY45	Whitefooted	D	High	Low	39.22	12	2.95	27.7		2018-05-23	12:03:00	14.703	77.96		3.4744	37.5714		66.5342	77.9189		36.0882	17.6911	15.2919	0		0.059	0.149	0.383	0.067	0.078		25.3	7.015	1.53503	1.40764		0.111	0.201	0.55	0.018		5.4	1.88	7.82	7.38	6.73		15.4427	9.54269
[truncated: 4 more columns]

## Sheet: Gut_Histology
Animal Number	Animal Number	Species	Diet	Protein	Fiber		SI	Avg Musc Width (µm)	Avg Villi Height (µm)	Avg Villi Width (µm)	Avg Crypt Depth (µm)	Avg Crypt Width (µm)	VilliCryptRatio		LI	Avg Musc Thickness (µm)	Avg Mucosa Thickness (µm)	Avg Crypt Depth (µm)	Avg Crypt Width (µm)
Rusty 04B	Rusty 04B	Grasshopper	A	Low	High			40.5694	228.67	63.7788	132.229	32.4297	1.72935			65.8113	113.261	109.991	28.0126
Rusty 05C	Rusty 05C	Grasshopper	A	Low	High			30.3939	112.178	51.055	157.742	28.5377	0.711148			109.031	178.961	169.355	31.4379
Rusty 06	Rusty 06	Grasshopper	A	Low	High			17.0044			108.063	19.535				93.4398	111.434	110.489	22.5053
Rusty 07	Rusty 07	Grasshopper	A	Low	High			41.7258	217.461	24.9535	87.6613	24.0067	2.48069
Rusty 10	Rusty 10	Grasshopper	A	Low	High			55.6528	179.447	48.0885	126.924	21.242	1.41381			113.61	229.121	215.75	34.3027
Rusty 12	Rusty 12	Grasshopper	A	Low	High											156.175	139.044	156.698	21.2512
Rusty 12B	Rusty 12B	Grasshopper	A	Low	High			29.5904			86.3658	23.8228				162.696	151.758	129.846	32.6901
Rusty 14A	Rusty 14A	Grasshopper	A	Low	High			30.3453	342.368	105.795	102.495	38.7383	3.34036			150.56	171.205	159.81	38.5001
Tank 16C	Tank 16C	Grasshopper	A	Low	High											105.944	140.77	134.09	25.3234
Tank 17	Tank 17	Grasshopper	A	Low	High			37.4858	251.905	43.0465	115.213	19.141	2.18643			107.359	165.255	173.276	28.9498
JH07	JH07	Grasshopper	B	Low	Low			31.9486	184.404	46.8975	124.303	25.1443	1.4835			91.3091	127.783	80.1933	17.5122
Rusty 04	Rusty 04	Grasshopper	B	Low	Low			34.2457	251.165	58.416	99.2888	20.089	2.52964			81.521	194.295	188.923	25.5092
Rusty 04C	Rusty 04C	Grasshopper	B	Low	Low			45.2156	173.131	38.0258	130.689	22.093	1.32475			150.007	131.75	122.938	25.4786
Rusty 05	Rusty 05	Grasshopper	B	Low	Low			37.8545	300.604	51.8978	129.681	29.1044	2.31802			151.212	146.481	144.457	21.7002
Rusty 05A	Rusty 05A	Grasshopper	B	Low	Low			31.3827	197.861	50.195	146.826	26.167	1.34759			147.611	122.727	90.5996	23.9215
Rusty 12C	Rusty 12C	Grasshopper	B	Low	Low			38.8936			99.6591	21.9019				130.723	156.488	154.005	25.0576
Rusty 14B	Rusty 14B	Grasshopper	B	Low	Low			20.721			105.778	25.9731				98.974	112.424	136.861	28.7449
Rusty 16	Rusty 16	Grasshopper	B	Low	Low			43.6838			128.389	27.073				108.139	182.958	196.872	28.7846
Rusty 20	Rusty 20	Grasshopper	B	Low	Low			62.328			143.072	26.7404				155.434	156.294	171.85	35.5398
Tank 17C	Tank 17C	Grasshopper	B	Low	Low
JH05	JH05	Grasshopper	C	High	High			39.331	89.66	33.945	38.7952	12.467	2.31111			127.008	208.065	171.077	33.3637
Rusty 03	Rusty 03	Grasshopper	C	High	High			53.4788	146.256	91.133	137.204	24.7913	1.06597			127.389	183.864	122.634	29.6831
Rusty 04A	Rusty 04A	Grasshopper	C	High	High			36.1123			136.953	28.5475				107.421	153.329	147.527	26.2066
Rusty 05B	Rusty 05B	Grasshopper	C	High	High			36.7996	164.864	21.1583	137.114	15.8888	1.20238			91.9528	185.959	190.92	25.4137
Rusty 14C	Rusty 14C	Grasshopper	C	High	High			30.5275			147.067	30.3897				150.198	162.013	160.127	33.2923
Rusty 18	Rusty 18	Grasshopper	C	High	High			54.7757	221.333	34.2332	108.934	26.0274	2.0318			160.376	180.745	171.524	36.4441
Rusty 19	Rusty 19	Grasshopper	C	High	High			60.9318	164.72	33.5296	114.224	22.0249	1.44207			145.591	144.21	137.985	29.1824
Rusty 19B	Rusty 19B	Grasshopper	C	High	High			41.0939	504.431	68.203	146.755	21.8597	3.43722				124.562	111.621	23.9778
Tank 16B	Tank 16B	Grasshopper	C	High	High			38.3366	248.142	65.1906	238.681	26.708	1.03964			155.635	146.683	155.056	29.1384
JH06	JH06	Grasshopper	D	High	Low			194.454	163.609	34.1924	86.011	26.3537	1.90218			137.484	193.353	163.963	25.6078
Rusty 05D	Rusty 05D	Grasshopper	D	High	Low			38.9978	185.629	46.5078	169.223	20.1668	1.09695			82.3916	132.47	151.187	25.2025
Rusty 11	Rusty 11	Grasshopper	D	High	Low			27.2517			151.695	20.1198				140.789	171.917	185.187	33.0256
Rusty 12A	Rusty 12A	Grasshopper	D	High	Low			59.2994	247.285	40.078	110.298	31.9612	2.24198			94.9469	184.7	176.713	32.8037
Rusty 17	Rusty 17	Grasshopper	D	High	Low			39.8391			121.616	31.1496				156.783	201.919	196.411	27.1299
Rusty 21	Rusty 21	Grasshopper	D	High	Low			41.7934	231.339	36.784	146.227	23.4748	1.58205			114.809	141.517	137.728	27.8352
Tank 16	Tank 16	Grasshopper	D	High	Low
Tank 16A	Tank 16A	Grasshopper	D	High	Low			51.0925	229.244	46.9898	137.106	23.5697	1.67202			155.635	146.683	155.056	29.1384
Tank 17B	Tank 17B	Grasshopper	D	High	Low			29.7278	171.351	36.492	148.535	18.9815	1.15361			77.0846	169.939	165.411	25.6224
V1	V1	Vole	A	Low	High			69.9768	423.505	80.4553	144.123	37.5804	2.93851			120.391	307.946	374.741	32.3178
V11	V11	Vole	A	Low	High			56.3119			97.4707	30.331				58.4528	174.559	149.057	18.6014
V16	V16	Vole	A	Low	High			93.8829			155.179	43.2742				220.708	283.557	294.175	35.8275
V21	V21	Vole	A	Low	High			54.4676	227.236	40.463	83.0669	24.709	2.73558			92.8473	228.645	207.978	21.4623
V28	V28	Vole	A	Low	High			53.6149	231.606	52.501	86.644	24.3841	2.67308			97.1743	220.195	181.656	25.5417
V34	V34	Vole	A	Low	High			95.0993	740.572	191.273	216.795	52.3187	3.41601			167.793	281.655	297.667	45.5098
V40	V40	Vole	A	Low	High			86.9086	1032.36	163.377	143.891	46.0023	7.17455			128.684	283.744	231.015	29.8848
V47	V47	Vole	A	Low	High			100.679	862.838	112.655	208.141	45.4993	4.14546			132.991	339.818	314.987	39.5946
V61	V61	Vole	A	Low	High			71.9777	1031.23	210.932	236.237	56.482	4.36522			161.726	417.558	410.751	30.4426
V7	V7	Vole	A	Low	High			88.7011	223.808	93.086	151.921	43.6517	1.47319			147.608	305.718	323.402	37.8748
V13	V13	Vole	B	Low	Low			84.6287			151.99	35.8274				126.156	345.892	302.218	40.0895
V15	V15	Vole	B	Low	Low			68.8316	733.535	138.385	140.837	45.5462	5.20838			103.599	334.615	338.489	35.1285
V17	V17	Vole	B	Low	Low			88.3642	465.859	36.9298	171.732	43.1399	2.7127			159.977	290.277	317.918	29.2219
V19	V19	Vole	B	Low	Low			79.4789			185.507	41.841				227.576	386.466	398.881	29.3667
V25	V25	Vole	B	Low	Low			57.2695	315.424	36.7413	91.6082	26.6308	3.44319			97.9025	259.776	258.96	27.3967
V26	V26	Vole	B	Low	Low			49.1747	373.084	47.4975	86.02	30.4872	4.33718			76.4742	193.772	199.413	20.6303
V3	V3	Vole	B	Low	Low											164.847	281.451	348.761	34.984
V38	V38	Vole	B	Low	Low			75.2251	521.096	74.2608	133.701	35.6256	3.89746			133.149	365.751	379.948	27.8122
V39	V39	Vole	B	Low	Low			76.2116	368.484	71.2827	134.655	43.0083	2.7365			85.1148	359.35	378.59	41.577
V4	V4	Vole	B	Low	Low			85.6909	517.836	77.509	145.18	48.2132	3.56686			75.029	391.871	351.906	30.0037
V10	V10	Vole	C	High	High			95.2661	217.456	39.089	127.076	24.4957	1.71123			99.7304	168.919	180.439	24.5474
V18	V18	Vole	C	High	High			95.2916	607.237	71.0004	157.12	48.1557	3.86481			183.912	351.029	345.421	46.0507
V20	V20	Vole	C	High	High			55.0108			123.597	30.7987				74.9568	222.144	197.494	23.3085
V22	V22	Vole	C	High	High			62.1921	493.527	59.5703	95.0018	28.7571	5.19492			107.5	178.613	203.589	24.3699
V23	V23	Vole	C	High	High			49.1388	167.854	47.1055	90.183	25.4899	1.86126			50.513	192.626	200.4	19.822
V29	V29	Vole	C	High	High			65.4447	523.525	56.463	106.658	26.7298	4.90842			71.1553	220.388	206.733	23.3219
V36	V36	Vole	C	High	High			82.8953	497.689	71.4378	185.328	52.727	2.68545			150.807	379.603	373.048	37.5544
V37	V37	Vole	C	High	High			82.2177	794.002	87.0055	178.324	50.2517	4.45259			267.751	341.484	359.922	57.8597
V41	V41	Vole	C	High	High			68.2184	444.898	77.6987	143.135	39.9366	3.10824			133.293	298.782	347.386	28.0896
V42	V42	Vole	C	High	High			92.6256	657.48	75.3133	135.458	45.6127	4.85377			99.3024	297.36	267.332	30.6617
V62	V62	Vole	C	High	High			99.7027	805.305	109.525	190.091	44.0984	4.23641			110.542	372.43	321.827	32.7326
V14	V14	Vole	D	High	Low			98.0817			145.058	41.91				132.09	309.764	271.408	38.9087
V24	V24	Vole	D	High	Low			63.9627			98.7599	27.0402				67.565	190.5	180.604	21.1893
V30	V30	Vole	D	High	Low			56.5366			116.913	25.1774				73.0926	243.246	278.646	25.4744
V32	V32	Vole	D	High	Low			70.8135	886.418	146.885	189.447	47.1247	4.67897			83.193	298.271	284.658	41.4264
V35	V35	Vole	D	High	Low			88.1342	623.488	195.184	150.538	52.711	4.14173			152.707	331.94	356.02	29.5368
V46	V46	Vole	D	High	Low			77.4903	241.993	129.343	128.566	40.875	1.88225			108.208	361.032	376.54	45.2578
V48	V48	Vole	D	High	Low			110.633	581.479	180.397	190.379	47.4155	3.05432			120.805	424.328	401.705	39.7229
V5	V5	Vole	D	High	Low											115.827	351.472	380.033	26.9896
V63	V63	Vole	D	High	Low			82.5264	667.186	135.652	149.772	44.6722	4.45467			121.219	372.473	327.005	26.0428
V8	V8	Vole	D	High	Low			47.6095			66.203	23.461				72.6334	196.399	190.122	17.7898
KY14	KY14	Whitefooted	A	Low	High			22.6868	352.02	70.6177	46.7927	20.4875	7.52297			65.5788	167.204	166.977	28.9983
KY18	KY18	Whitefooted	A	Low	High			22.7631	419.821	79.1247	58.2903	22.412	7.20225			48.7334	164.83	143.698	24.6167
KY20	KY20	Whitefooted	A	Low	High			20.3067	120.629	37.2962	40.8873	13.1968	2.95028			33.8987	123.423	99.054	11.1246
KY22	KY22	Whitefooted	A	Low	High			32.827	114.219	42.218	39.3593	9.98467	2.90195			43.2372	102.349	91.8011	13.7019
KY25	KY25	Whitefooted	A	Low	High			15.9572	165.69	66.312	49.6837	16.1746	3.3349			43.9139	104.954	105.976	14.9935
KY32	KY32	Whitefooted	A	Low	High			13.1173	112.852	17.9837						22.0581	57.3807	52.5098	6.50367
KY37	KY37	Whitefooted	A	Low	High			16.0637	127.183	23.5066	26.8428	6.551	4.73808			15.4738	58.5238	41.067	9.999
KY38	KY38	Whitefooted	A	Low	High			15.1693	130.164	29.94	28.6067	4.76433	4.55013			14.4349	60.0821	50.1888	8.5317
KY48	KY48	Whitefooted	A	Low	High											18.6608	67.551	57.0548	8.6225
KY51	KY51	Whitefooted	A	Low	High			14.6966	128.922	23.5383	21.65	6.3995	5.95481			21.037	57.3996	55.153	8.1585
KY04	KY04	Whitefooted	B	Low	Low			24.7704	390.48	41.8118	63.185	24.3699	6.17995			42.5964	146.959	164.605	17.3648
KY07	KY07	Whitefooted	B	Low	Low			41.1799	211.106	62.9662	66.1803	19.6814	3.18986			42.345	177.014	155.48	23.7313
KY12	KY12	Whitefooted	B	Low	Low			48.143	378.285	79.1822	62.7456	21.8258	6.02887			68.993	182.423	150.867	20.0638
KY16	KY16	Whitefooted	B	Low	Low			32.1875	423.843	76.8018	65.0186	24.0497	6.5188			60.8643	186.257	178.555	26.6112
KY26	KY26	Whitefooted	B	Low	Low			25.2568			34.648	8.9364				44.1772	74.1615	80.9585	14.3067
KY27	KY27	Whitefooted	B	Low	Low			28.1219	147.668	37.5185	32.706	14.5946	4.51503			22.1538	80.8771	71.9962	11.5338
KY29	KY29	Whitefooted	B	Low	Low			18.0228	99.203	39.4325	35.213	14.2763	2.81723			17.4497	78.5887	102.105	15.6918
KY30	KY30	Whitefooted	B	Low	Low											24.5674	95.4945	78.1618	13.5308
KY46	KY46	Whitefooted	B	Low	Low											15.44	54.0779	48.9134	6.462
KY47	KY47	Whitefooted	B	Low	Low			15.1994	119.897	24.3665	22.09	5.535	5.42766			17.9217	55.4002	52.8996	9.79857
KY03	KY03	Whitefooted	C	High	High			37.3368	287.255	39.7093	54.804	22.234	5.2415			46.1595	195.971	152.931	26.0281
KY05	KY05	Whitefooted	C	High	High			41.7258	361.85	48.8965	67.7663	27.8452	5.33968			82.2815	211.212	175.675	24.0257
KY10	KY10	Whitefooted	C	High	High			42.1362	343.472	80.3592	81.2126	27.3794	4.2293			30.4196	143.876	142.783	26.7815
KY13	KY13	Whitefooted	C	High	High			50.225	318.571	67.6523	52.8197	23.255	6.03128			47.2045	186.866	148.214	24.5116
KY15	KY15	Whitefooted	C	High	High			54.4211	379.038	67.8635	60.9793	19.8637	6.21585			62.1735	214.132	203.605	21.9585
KY21	KY21	Whitefooted	C	High	High											50.201	95.6711	95.679	14.4475
KY23	KY23	Whitefooted	C	High	High			38.739	251.199	35.8567	55.027	13.2228	4.56501			24.3941	101.987	88.0336	13.682
KY31	KY31	Whitefooted	C	High	High			8.0179	51.264	10.572	19.6857	4.44725	2.60412			21.0519	62.5288	55.9951	9.8331
KY43	KY43	Whitefooted	C	High	High			16.5378			25.937	8.275				12.6022	50.2124	44.2934	7.6199
KY44	KY44	Whitefooted	C	High	High			17.2205	98.695	29.746	29.6646	6.754	3.32703			11.9127	59.1575	66.269	8.49871
KY01	KY01	Whitefooted	D	High	Low				448.555	43.275	78.3102	23.5666	5.72792			40.0718	238.2	126.199	27.45
KY06	KY06	Whitefooted	D	High	Low			68.0413	200.764	56.607	83.1014	18.2882	2.41589
KY08	KY08	Whitefooted	D	High	Low			42.0032	531.149	75.138	74.7135	24.937	7.10914			37.8055	178.45	161.834	28.6564
KY11	KY11	Whitefooted	D	High	Low			33.5907	415.311	75.3489	105.301	23.4046	3.94405			66.5183	174.839
KY19	KY19	Whitefooted	D	High	Low			19.6469	198.332	28.146	34.0283	9.2988	5.82844			33.1376	70.2418	65.301	11.8997
KY28	KY28	Whitefooted	D	High	Low			22.1227	186.49	35.6885	48.4715	15.7627	3.84743			29.0945	90.0971	77.9916	11.451
KY33	KY33	Whitefooted	D	High	Low			15.5275	78.5082	25.8793	26.8713	7.0895	2.92164			16.7233	49.4103	41.7925	6.3823
KY39	KY39	Whitefooted	D	High	Low			35.4498	109.739	23.77	30.69	6.34529	3.57574			23.7085	46.4329	44.7174	6.50914
KY41	KY41	Whitefooted	D	High	Low			19.9576	141.099	18.987	26.554	9.773	5.31366				41.1221	42.5792	5.86256
KY45	KY45	Whitefooted	D	High	Low			17.9036	107.243	25.0177	16.803	6.054	6.38239			25.1586	47.7896	43.4065	7.94783
